# Supplementary material for: α1-Adrenergic receptor–PKC–Pyk2–Src signaling boosts L-type Ca2+ channel CaV1.2 activity and long-term potentiation in rodents
Source: eLife. 2023 Jun 20;12:e79648. doi: 10.7554/eLife.79648 (PMC10325713; doi:10.7554/eLife.79648)
Supplement: Figure 7—source data 1. [file elife-79648-fig7-data1.zip]

Archive with 6 entries (5 files):
- Figure 7-source data 1/
- Figure 7-source data 1/Fig7A_LowerPanel_R.png
- Figure 7-source data 1/Fig7A_UpperPanel_R.png
- Figure 7-source data 1/Fig7B_Uncropped_Long_R.png
- Figure 7-source data 1/Fig7B_Uncropped_Short_R.png
- Figure 7-source data 1/Fig7D_R.png
