# Supplementary material for: α1-Adrenergic receptor–PKC–Pyk2–Src signaling boosts L-type Ca2+ channel CaV1.2 activity and long-term potentiation in rodents
Source: eLife. 2023 Jun 20;12:e79648. doi: 10.7554/eLife.79648 (PMC10325713; doi:10.7554/eLife.79648)
Supplement: Figure 8—source data 1. [file elife-79648-fig8-data1.zip]

Archive with 18 entries (12 files):
- Figure 8-source data 1/
- Figure 8-source data 1/Fig. 8B Boxed lanes in full blots/
- Figure 8-source data 1/Fig. 8B Boxed lanes in full blots/Fig. 8B Boxed lanes shown in full anti-pY402 Pyk2 in Lysate blot. tif.tif
- Figure 8-source data 1/Fig. 8B Boxed lanes in full blots/Fig. 8B boxed lanes shown in full blot anti-Pyk2 in Lysate.tif
- Figure 8-source data 1/Fig. 8B Boxed lanes in full blots/Fig. 8B boxed lanes shown of full anti-Pyk2 4G10 IP (top).tif
- Figure 8-source data 1/Fig. 8E boxed Lanes in Full blot images/
- Figure 8-source data 1/Fig. 8E boxed Lanes in Full blot images/Fig. 8E anti-total Pyk2 blot 5-29-15 cresc 2 sec417.tif
- Figure 8-source data 1/Fig. 8E boxed Lanes in Full blot images/Fig. 8E boxed lanes in full blot anti-pY579 Pyk2 5 sec Lys.tif
- Figure 8-source data 1/Fig. 8G Full blots with Boxed Lanes shown in Fig/
- Figure 8-source data 1/Fig. 8G Full blots with Boxed Lanes shown in Fig/Fig. 8G Boxed Lanes of pTyr416Src 2-18-14 crescendo 20 sec blot.tif
- Figure 8-source data 1/Fig. 8G Full blots with Boxed Lanes shown in Fig/Fig. 8G Boxed lanes of Total Src 2-7-14 crescendo 10 sec126.tif
- Figure 8-source data 1/Fig. 8I Boxed lanes in full blot/
- Figure 8-source data 1/Fig. 8I Boxed lanes in full blot/Boxed lanes in full blot 7-31-15 cresc 5 sec p416Src.tif
- Figure 8-source data 1/Fig. 8I Boxed lanes in full blot/Fig. 8I Boxed lanes of8-1-15 cresc 10 min Total Src blot.tif
- Figure 8-source data 1/Fig. 8K Boxed lanes of full images/
- Figure 8-source data 1/Fig. 8K Boxed lanes of full images/Fig 8K Boxed lanes 8-1-15 cresc 5 sec Total Pyk2.tif
- Figure 8-source data 1/Fig. 8K Boxed lanes of full images/Fig. 8K Boxed 7-23-15 cresc 7 sec p579Pyk2.tif
- Figure 8-source data 1/Fig. 8K Boxed lanes of full images/Fig. 8K Boxed 7-24-15 cresc 5 sec p402Pyk2 .tif
