# Supplementary material for: α1-Adrenergic receptor–PKC–Pyk2–Src signaling boosts L-type Ca2+ channel CaV1.2 activity and long-term potentiation in rodents
Source: eLife. 2023 Jun 20;12:e79648. doi: 10.7554/eLife.79648 (PMC10325713; doi:10.7554/eLife.79648)
Supplement: Figure 9—source data 1. [file elife-79648-fig9-data1.zip]

Archive with 6 entries (4 files):
- Figure 9-source data 1/
- Figure 9-source data 1/Fig. 9 Boxed lanes used in Full Blots/
- Figure 9-source data 1/Fig. 9 Boxed lanes used in Full Blots/Fig. 9B Boxed lanes in Fig. from 2-13-14 crescendo 10 sec 4G10-IP alpha1C.tif
- Figure 9-source data 1/Fig. 9 Boxed lanes used in Full Blots/Fig. 9B Boxed Lanes in full blot 2-13-14 crescendo 10 sec total alpha1C (FP1).tif
- Figure 9-source data 1/Fig. 9 Boxed lanes used in Full Blots/Fig. 9D_LowerPanel_R.tif
- Figure 9-source data 1/Fig. 9 Boxed lanes used in Full Blots/Fig. 9D_UpperPanel_R.tif
