# Supplementary material for: α1-Adrenergic receptor–PKC–Pyk2–Src signaling boosts L-type Ca2+ channel CaV1.2 activity and long-term potentiation in rodents
Source: eLife. 2023 Jun 20;12:e79648. doi: 10.7554/eLife.79648 (PMC10325713; doi:10.7554/eLife.79648)
Supplement: Figure 10—source data 1. [file elife-79648-fig10-data1.zip]

Archive with 36 entries (28 files):
- Figure 10-source data 1/
- Figure 10-source data 1/Fig. 10A Boxed Lanes full scans/
- Figure 10-source data 1/Fig. 10A Boxed Lanes full scans/Boxed GAPDH lanes Fig. 10A .tif
- Figure 10-source data 1/Fig. 10A Boxed Lanes full scans/Boxed lanes Fig.10A anti-Pyk2 KD longer Exp .tif
- Figure 10-source data 1/Fig. 10A Boxed Lanes full scans/Fig. 10A Boxed lanes all tubulin.tif
- Figure 10-source data 1/Fig. 10B Boxed Lanes Full blot Scans/
- Figure 10-source data 1/Fig. 10B Boxed Lanes Full blot Scans/Boxed lanes Fig. 10B 20111104 PMA shPyk2 4G10IP FP1IB.tif
- Figure 10-source data 1/Fig. 10B Boxed Lanes Full blot Scans/Boxed PMA shPyk2 lys Pyk2 IB2.tif
- Figure 10-source data 1/Fig. 10B Boxed Lanes Full blot Scans/Fig. 10B Boxed lanes 20111104 PMA shPyk2 FP1IB Lys.tif
- Figure 10-source data 1/Fig. 10C Boxed lanes Film scans/
- Figure 10-source data 1/Fig. 10C Boxed lanes Film scans/Boxed lanes Crop to 052212 BK shKD Pyk2 Lys022.tif
- Figure 10-source data 1/Fig. 10C Boxed lanes Film scans/Boxed lanes Fig. 10C +- BK shKD 4G10 IP FP1 anti-alpa1C.tif
- Figure 10-source data 1/Fig. 10C Boxed lanes Film scans/Boxed Short Exp +- BK shKD FP1 anti-a1C Lys tif.tif
- Figure 10-source data 1/Fig. 10E Boxed lanes full Scan images/
- Figure 10-source data 1/Fig. 10E Boxed lanes full Scan images/Fig. 10 E Boxed lanes 6 Sec anti-alpha tubulin.tif
- Figure 10-source data 1/Fig. 10E Boxed lanes full Scan images/Fig. 10E Boxed lanes full scan 4sec anti-a1C (FP1).tif
- Figure 10-source data 1/Fig. 10E Boxed lanes full Scan images/Fig. 10E Boxed Lanes PyK2 only 4-22-16 class 20 sec026 copy.tif
- Figure 10-source data 1/Fig. 10E Boxed lanes full Scan images/Fig. 10E Src Boxed lanes Scan of anti-Src.tif
- Figure 10-source data 1/Fig. 10F Boxed lanes of full blot scans/
- Figure 10-source data 1/Fig. 10F Boxed lanes of full blot scans/Fig. 10F Left Boxed Lanes 4-29-16 anti-Src IB lys 20 sec.tif
- Figure 10-source data 1/Fig. 10F Boxed lanes of full blot scans/Fig. 10F Left Boxed lanes anti-PyK2 lys  20 sec.tif
- Figure 10-source data 1/Fig. 10F Boxed lanes of full blot scans/Fig. 10F Left Boxed Lanes FP1 anti-a1C 4-29-16  20 sec.tif
- Figure 10-source data 1/Fig. 10F Boxed lanes of full blot scans/Fig. 10F Left Boxed lanes Vinculin 5-3-16 cresc 20 sec.tif
- Figure 10-source data 1/Fig. 10F Boxed lanes of full blot scans/Fig. 10F Right Boxed lanes Full FP1 anti a1C blot For Src KD-B 9-27-16 cresc 20 sec401.tif
- Figure 10-source data 1/Fig. 10F Boxed lanes of full blot scans/Fig. 10F right Boxed lanes Full tot Lys Pyk2 blot for Src KD-B 9-27-16 cresc 20 sec401.tif
- Figure 10-source data 1/Fig. 10F Boxed lanes of full blot scans/Fig. 10F Right Boxed lanes Src blot KD-B 9-27-16 cresc 20 sec401.tif
- Figure 10-source data 1/Fig. 10G full blot images with boxed lanes /
- Figure 10-source data 1/Fig. 10G full blot images with boxed lanes /Fig 10 G Boxed lanes Full image all lanes 4G10 IP FP1 blot (top).tif
- Figure 10-source data 1/Fig. 10G full blot images with boxed lanes /Fig 10 G Boxed Lanes Full image all lanes Py2 blot Lysate (mid).tif
- Figure 10-source data 1/Fig. 10G full blot images with boxed lanes /Fig 10G Boxed Lanes Full image all lanes FP1 blot Lysate (top).tif
- Figure 10-source data 1/Fig. 10G full blot images with boxed lanes /Fig 10G Boxed lanes Full image all lanes Src blot Lysate (botm).tif
- Figure 10-source data 1/Fig. 10H Boxed lanes full blot scans/
- Figure 10-source data 1/Fig. 10H Boxed lanes full blot scans/Fig. 10H Boxed Lanes FP1 Tot Lys 5-12-16 cresc 7sec.tif
- Figure 10-source data 1/Fig. 10H Boxed lanes full blot scans/Fig. 10H Boxed lanes full 4G10 IP FP1 5-11-16 femto 1 min copy.tif
- Figure 10-source data 1/Fig. 10H Boxed lanes full blot scans/Fig. 10H Boxed Lanes full scan Vinculin only in Tot Lys 5-13-16 cresc 1min.tif
- Figure 10-source data 1/Fig. 10H Boxed lanes full blot scans/Fig. 10H Boxed Lanes Src416 4G10 IP5-11-16 classico 3sec.tif
